# Supplementary material for: Exogenous GA3 promotes flowering in Paphiopedilum callosum (Orchidaceae) through bolting and lateral flower development regulation
Source: Hortic Res. 2022 Apr 22;9:uhac091. doi: 10.1093/hr/uhac091 (PMC9249578; doi:10.1093/hr/uhac091)
Supplement: suppl_data_uhac091 [file suppl_data_uhac091.zip]

Archive with 2 entries (2 files):
- 1Supplemental Tables-final.xlsx
- 1Supplementary Information.docx
