# Supplementary material for: Exogenous GA3 promotes flowering in Paphiopedilum callosum (Orchidaceae) through bolting and lateral flower development regulation
Source: Hortic Res. 2022 Apr 22;9:uhac091. doi: 10.1093/hr/uhac091 (PMC9249578; doi:10.1093/hr/uhac091)
Supplement: suppl_data_uhac091 [file suppl_data_uhac091.zip › 1Supplemental Tables-final.xlsx]

## Sheet: Table S1
Supplementary Table S1.A summary of the sequencing data
Sample	Raw reads	Clean reads	Mapped reads	Mapped ratio	Q20(%)	Q30(%)	GC content(%)
CK-3_A	44490928	44019216	37907678	86.12%	97.52	92.45	49.76
CK-3_B	57650956	56820880	47882354	84.27%	98.13	94.68	52.37
CK-3_C	48477768	47608998	40901944	85.91%	98.01	94.4	51.29
CK-4_A	43201454	43047800	37286470	86.62%	98.28	94.82	49.36
CK-4_B	48534704	48361814	41460262	85.73%	97.86	93.53	47.85
CK-4_C	44608830	44437456	38226300	86.02%	97.8	93.52	47.41
CK-5_A	48925860	48614922	40071726	82.43%	98.86	96.31	46.66
CK-5_B	49504710	49178332	41232766	83.84%	98.86	96.31	46.99
CK-5_C	50410208	50078462	41473710	82.82%	98.9	96.45	46.9
GA-3_A	43078550	42605674	36990292	86.82%	97.85	93.39	51.43
GA-3_B	52978790	52027114	44037966	84.64%	98.01	94.42	51.33
GA-3_C	46941744	46097148	39786892	86.31%	98.07	94.54	51
GA-4_A	46541472	46388632	40072058	86.38%	97.71	92.82	47.08
GA-4_B	37669104	37554384	32386064	86.24%	97.4	91.93	47.09
GA-4_C	47793658	47647770	41218318	86.51%	97.83	93.07	47.18
GA-5_A	49543912	49264664	40874646	82.97%	98.94	96.57	46.91
GA-5_B	52478566	52173684	43810500	83.97%	98.94	96.59	47.38
GA-5_C	52986816	52662114	44237334	84.00%	98.92	96.48	46.75

## Sheet: Table S2
Supplementary Table S2. The detailed results of de novo assembly
Type	Unigene	Transcript
Total number	157463	233325
Total base	127782719	225857708
Largest length (bp)	18204	18204
Smallest length (bp)	201	201
Average length (bp)	811.51	968
N50 length (bp)	1282	1707
E90N50 length (bp)	3147	2433
Fragment mapped percent(%)	65.928	85.325
GC percent (%)	41.42	41.61

## Sheet: Table S3
Supplementary Table S3. Annotated unigenes statistics of different databases
Annotated databases	Number of annotated unigene	Percentage (%)
NR	64434	40.92
Swiss-Prot	39469	25.07
GO	53444	33.94
COG	45973	29.2
KEGG	23864	15.16
Pfam	39651	25.18
Total_anno	69997	44.45

## Sheet: Table S4
Supplemental Table S4. Annotated genes related to major hormone metabolism and signaling
Stage	Plant hormone signal transduction		Gene Name	Unigene ID	Description	Log2FC(GA/CK)	p_value	Regulate	CK_A	CK_B	CK_C	GA_A	GA_B	GA_C
Stage 3	Gibberellin	Synthesis	GA20ox1B	TRINITY_DN11321_c0_g1	Gibberellin 20 oxidase 1-B [Dendrobium catenatum]	-1.78724	0.00478582	down	4.03	18.5	17.66	1.56	8.24	3.79
			GA2OX1	TRINITY_DN9023_c0_g2	Gibberellin 2-beta-dioxygenase 2 [Dendrobium catenatum]	1.03191	0.0312355	up	2.67	1.15	2.82	4.27	3.28	4.85
			GA2OX1	TRINITY_DN3903_c0_g2	Gibberellin 2-beta-dioxygenase [Dendrobium catenatum]	0.921198	0.0323884	up	8.59	13.18	20.45	21.77	32.2	31
		Signalling	GID1C	TRINITY_DN6855_c0_g1	gibberellin receptor GID1C-like isoform X1 [Phalaenopsis equestris]	-0.870966	0.0454605	down	11.23	19.04	18.88	9.85	11.24	7.58
			DELLA1	TRINITY_DN117929_c0_g1	DELLA protein GAI1 [Dendrobium catenatum]	-1.05333	0.0189569	down	29.1	43.02	25.39	11.5	24.24	15.9
	Auxin	Synthesis	YUCCA4	TRINITY_DN9731_c0_g1	putative indole-3-pyruvate monooxygenase YUCCA4 [Dendrobium catenatum]	-2.24186	0.00346228	down	0.75	1.07	2.42	0.36	0.41	0.13
		Signalling	AUX22D	TRINITY_DN37926_c0_g1	auxin-induced protein 22D [Dendrobium catenatum]	0.955804	0.0149413	up	18.23	7.43	17.61	23.41	33.56	23.47
			SAUR40	TRINITY_DN3733_c0_g1	Indole-3-acetic acid-induced protein ARG7 [Apostasia shenzhenica]	1.02713	0.0450853	up	8.91	2.93	14.49	23.56	12.32	13.88
			SAUR50	TRINITY_DN11229_c0_g1	auxin-responsive protein SAUR50-like [Phalaenopsis equestris]	2.53056	4.90376e-07	up	29.82	8.24	46.98	229.57	113.92	109.88
			SAUR71	TRINITY_DN7508_c0_g1	Auxin-induced protein X10A [Apostasia shenzhenica]	-2.10323	0.0224579	down	2.62	9.81	6.87	0.4	4.6	0.52
			SAUR72	TRINITY_DN7738_c0_g1	auxin-induced protein X10A-like [Phalaenopsis equestris]	1.21683	0.032603	up	12.83	2.4	7.36	26.62	11.68	8.26
	Cytokinine	Signalling	RR10	TRINITY_DN3265_c0_g1	PREDICTED: two-component response regulator ORR10-like isoform X1 [Nicotiana tabacum]	-0.895935	0.0232112	down	13.81	13.15	11.62	6.61	7.78	7.24
	Abscisic acid	Degradation	CYP707A7	TRINITY_DN1092_c0_g1	abscisic acid 8'-hydroxylase 3 [Dendrobium catenatum]	-1.36295	0.00663789	down	5.35	9.16	9.38	3.09	2.01	4.6
Stage 4		Synthesis	KAO1	TRINITY_DN25259_c0_g1	ent-kaurenoic acid oxidase 2 [Dendrobium catenatum]	0.607033	0.0124732	up	27.86	32.86	36.3	60.63	59.73	48.4
			GA20ox1D	TRINITY_DN23906_c1_g2	gibberellin 20 oxidase 1-D [Dendrobium catenatum]	-1.4134	0.000197094	down	235.09	128.89	106.01	83.01	79.2	66.56								2.3305584000308	4.28540221886225	4.22187708107703
			GA20ox1B	TRINITY_DN11321_c0_g1	Gibberellin 20 oxidase 1-B [Dendrobium catenatum]	-2.11918	0.000247182	down	2.76	2.16	2.57	0.58	0.67	0.75
			GA3OX2	TRINITY_DN89195_c1_g1	gibberellin 3-oxidase [Dendrobium officinale]	-1.55679	0.01135	down	2.65	3.17	2.53	0.75	0.66	2.03								#DIV/0!
			GA3OX1	TRINITY_DN16323_c0_g1	gibberellin 3-beta-dioxygenase 1-like [Phalaenopsis equestris]	-0.967161	0.013922	down	6.78	6.05	6.67	3.73	4.61	4.13
			GA2OX1	TRINITY_DN9023_c0_g2	Gibberellin 2-beta-dioxygenase 2 [Dendrobium catenatum]	0.822237	0.0313124	up	2.69	3.18	3.49	7.15	6.25	7.25
		Signalling	GAI	TRINITY_DN71_c0_g1	DELLA protein SLN1 [Dendrobium catenatum]	-0.662568	0.0452604	down	19.07	17.71	19.53	19.83	17.12	13.77
			GID2	TRINITY_DN11275_c0_g1	F-box protein GID2 [Phalaenopsis equestris]	-1.20914	0.000144543	down	52.78	44	42.53	23.33	26.03	27.38
	Auxin	Synthesis	YUCCA8	TRINITY_DN9731_c0_g1	putative indole-3-pyruvate monooxygenase YUCCA4 [Dendrobium catenatum]	-3.29069	2.65564e-06	down	1.24	3.34	2.06	0.11	0.5	0.2
			YUCCA2	TRINITY_DN35558_c0_g2	LOW QUALITY PROTEIN: indole-3-pyruvate monooxygenase YUCCA2, partial [Dendrobium catenatum]	-1.40027	0.0218698	down	0.94	1.28	2.69	0.41	0.69	1.02
		Transport	PIN2	TRINITY_DN2184_c1_g1	putative auxin efflux carrier component 2 [Apostasia shenzhenica]	0.646117	0.0188149	up	1.88	4.01	5.71	8.55	7.7	6.56
		Signalling	AUX22D	TRINITY_DN37926_c0_g1	auxin-induced protein 22D [Dendrobium catenatum]	1.07663	0.00320163	up	17.69	12.49	14.12	32.92	38.72	47.39
			ARF9	TRINITY_DN1973_c0_g2	auxin response factor 9-like isoform X1, partial [Cymbidium sinense]	-0.605921	0.0249661	down	14.78	17.52	17.34	13.1	13.36	12.99
			ARF18	TRINITY_DN27648_c0_g2	Auxin response factor 11 [Apostasia shenzhenica]	1.94521	0.0412297	up	0	0.27	0.64	1.08	2.29	0.4
			SAUR32	TRINITY_DN7738_c0_g1	auxin-induced protein X10A-like [Phalaenopsis equestris]	-1.26433	0.0122278	down	16.08	9.72	9	5.58	4.4	9.16
			SAUR32	TRINITY_DN10793_c0_g1	Auxin-induced protein X10A [Dendrobium catenatum]	-1.77374	0.00442455	down	39.8	17.27	7.43	9.6	11.15	7.37
			SAUR32	TRINITY_DN6045_c0_g1	auxin-responsive protein SAUR32 [Dendrobium catenatum]	-1.81467	0.000259002	down	15.21	9.88	11.86	6.78	3.91	3.02
			SAUR50	TRINITY_DN11229_c0_g1	auxin-responsive protein SAUR50-like [Phalaenopsis equestris]	1.64792	4.2176e-10	up	24.15	46.23	48.23	145.05	139.5	158.99
			SAUR71	TRINITY_DN133900_c0_g1	Auxin-induced protein X15 [Apostasia shenzhenica]	-0.941674	0.044427	down	11.65	7.94	6.89	6.88	6.66	4.62
			GH3.8	TRINITY_DN13041_c0_g1	probable indole-3-acetic acid-amido synthetase GH3.8 [Dendrobium catenatum]	-1.21336	0.0334499	down	4.14	2.29	1.55	2.15	1.74	0.83
			IAA20	TRINITY_DN4971_c0_g1	auxin-responsive protein IAA20 isoform X2 [Elaeis guineensis]	1.22929	2.57356e-05	up	27.4	23.37	21.48	69.77	56.53	61.8
	Cytokinine	Degradation	CKX3	TRINITY_DN54775_c0_g4	cytokinin dehydrogenase 3-like [Phalaenopsis equestris]	-1.07202	0.000623888	down	4.31	6.73	7.91	3.42	3.49	3.7
			CKX5	TRINITY_DN11731_c0_g1	cytokinin dehydrogenase 5 [Dendrobium catenatum]	-0.931114	0.00582887	down	5.49	5.52	7.09	3.56	4.14	3.69
			CKX11	TRINITY_DN3125_c0_g1	cytokinin dehydrogenase 11 isoform X1 [Dendrobium catenatum]	-1.00263	0.000433378	down	18.01	17.52	19.3	11.07	9.75	11.8
		Signalling	AHP1	TRINITY_DN3989_c0_g1	histidine-containing phosphotransfer protein 1 [Phalaenopsis equestris]	-0.640703	0.0357828	down	67.98	67.92	57.64	44.73	52.35	59.47
			AHP2	TRINITY_DN11026_c0_g2	histidine-containing phosphotransfer protein 2-like [Phalaenopsis equestris]	-0.718742	0.0147005	down	81.77	87.45	82.74	54.79	57	79.42
			RR2	TRINITY_DN5392_c0_g1	two-component response regulator ORR1-like isoform X1 [Phalaenopsis equestris]	-0.745181	0.0288144	down	26.1	26.42	21.52	15.77	15.51	24.13
			RR9	TRINITY_DN713_c0_g1	two-component response regulator ORR9 [Dendrobium catenatum]	-0.688333	0.0167041	down	18.64	32.21	36.18	16.2	19.03	24.28
			RR10A	TRINITY_DN26880_c0_g1	two-component response regulator RR10 [Oncidium sp. BY-2020]	-2.41841	2.15959e-06	down	4.75	4.63	8.34	1.77	1.18	1.04
			RR10A	TRINITY_DN3265_c0_g1	PREDICTED: two-component response regulator ORR10-like isoform X1 [Nicotiana tabacum]	-1.36693	2.8318e-05	down	10.31	19.57	23.31	8.21	8.44	7.85
	Abscisic acid	Synthesis	NCED	TRINITY_DN1548_c1_g1	9-cis-epoxycarotenoid dioxygenase, chloroplastic [Dendrobium catenatum]	-2.26886	7.54937e-05	down	0.66	2.2	3.52	0.64	0.54	0.3
			NCED	TRINITY_DN1548_c0_g2	9-cis-epoxycarotenoid dioxygenase, chloroplastic [Dendrobium catenatum]	-1.30576	0.00291423	down	3.21	5.17	7.01	3.32	3.01	1
			NCED	TRINITY_DN1548_c0_g1	9-cis-epoxycarotenoid dioxygenase, chloroplastic [Dendrobium catenatum]	-1.1421	0.0416289	down	0.92	1.18	1.07	0.67	0.42	0.64
			CYP707A1	TRINITY_DN129_c0_g1	abscisic acid 8'-hydroxylase CYP707A2-like [Dendrobium catenatum]	1.73331	0.00139004	up	3.44	3.34	3.07	23.3	17.15	2.2
		Signalling	PP2CA	TRINITY_DN11018_c0_g2	probable protein phosphatase 2C 68 [Dendrobium catenatum]	-1.59999	3.08075e-09	down	11.23	16.28	16.79	5.77	6	5.46
			PP2C51	TRINITY_DN2622_c0_g1	probable protein phosphatase 2C 24 [Phalaenopsis equestris]	-0.968948	0.00143585	down	53.71	46.29	40.38	31.39	29.64	29.79
			PP2CA	TRINITY_DN6611_c1_g3	protein phosphatase 2C 37-like [Phalaenopsis equestris]	-0.899844	0.00270332	down	15.59	14.58	15.76	12.12	10.17	8.24
			PP2CA	TRINITY_DN8590_c1_g3	putative protein phosphatase 2C 8 [Apostasia shenzhenica]	-0.61306	0.0158687	down	26.38	46.53	50.67	32.87	31.09	32.16
Stage 5	Gibberellin	Synthesis	GA20ox1B	TRINITY_DN11321_c0_g1	Gibberellin 20 oxidase 1-B [Dendrobium catenatum]	-3.27473	6.2349e-15	down	9.75	4.32	4.59	0.74	0.63	0.59
			GA20ox1D	TRINITY_DN21950_c1_g1	gibberellin 20 oxidase 1-D-like [Dendrobium catenatum]	-4.57507	2.86617e-06	down	1.28	0.86	1.05	0.13	0	0
			GA3OX1	TRINITY_DN89195_c1_g1	gibberellin 3-oxidase [Dendrobium officinale]	-2.66622	0.000125903	down	1.62	1.41	1.15	0.14	0.34	0.19
			GA3OX2	TRINITY_DN16323_c0_g1	gibberellin 3-beta-dioxygenase 1-like [Phalaenopsis equestris]	-1.91745	0.00399177	down	0.64	6.92	2.43	0.75	1.3	0.72
		Inactivation	GA2OX1	TRINITY_DN3903_c0_g2	Gibberellin 2-beta-dioxygenase [Dendrobium catenatum]	1.33926	1.49285e-07	up	4.87	4.96	4.86	12.78	14.67	11.03
			GA2OX1	TRINITY_DN11448_c0_g1	Gibberellin 2-beta-dioxygenase 1 [Dendrobium catenatum]	1.34103	0.0160532	up	2.48	3.62	1.24	5.34	7.23	4.45
			GA2OX8	TRINITY_DN5120_c0_g1	gibberellin 2-beta-dioxygenase 8-like [Dendrobium catenatum]	4.50669	4.35348e-23	up	0.22	1.03	0.28	9.35	14.5	10.19
		Signalling	GID1C	TRINITY_DN7924_c0_g1	Gibberellin receptor GID1C [Apostasia shenzhenica]	-0.75574	0.000585582	down	72.36	90.71	93.37	52.21	57.05	49.29
			GID1C	TRINITY_DN781_c0_g1	gibberellin receptor GID1C-like isoform X1 [Phalaenopsis equestris]	-1.16921	1.99314e-06	down	11.38	13.82	10.8	5.61	4.65	6.66
			SLR1	TRINITY_DN1701_c0_g1	DELLA protein SLR1-like [Phalaenopsis equestris]	1.18869	3.90469e-08	up	71.92	80.46	66.73	170.01	196.32	141.5
			GAI1	TRINITY_DN55894_c0_g2	DELLA protein GAI [Apostasia shenzhenica]	0.976869	0.000763307	up	2.73	3.58	2.54	7.24	5.77	5.2
			DWRF8	TRINITY_DN7922_c0_g1	DELLA protein SLN1-like isoform X4 [Cymbidium goeringii]	0.667351	0.000851134	down	67.02	74.73	64.36	45.79	43.71	35.9
			DELLA1	TRINITY_DN117929_c0_g1	DELLA protein GAI1 [Dendrobium catenatum]	1.42595	0.00682718	down	4.7	2.04	1.94	0.74	1.91	0.4
			GID2	TRINITY_DN11275_c0_g1	F-box protein GID2 [Phalaenopsis equestris]	-0.838663	0.00106481	down	21.61	31.69	25.85	14.52	14.85	16.64
	Auxin	Degradation	DAO	TRINITY_DN1476_c0_g1	2-oxoglutarate-dependent dioxygenase DAO-like [Asparagus officinalis]	-2.95928	2.78688e-23	down	143.27	110.74	111.63	11.18	11.96	25.35
			DAO	TRINITY_DN30748_c0_g1	2-oxoglutarate-dependent dioxygenase DAO-like [Phalaenopsis equestris]	-3.82129	1.61064e-09	down	2.1	2.6	3.14	0.25	0.1	0.24
		Transport	PIN3A	TRINITY_DN2262_c0_g1	auxin efflux carrier component 4 [Dendrobium catenatum]	0.717108	0.0253532	up	13.87	12	7.02	13.74	27.22	14.57
			PIN1C	TRINITY_DN1322_c0_g1	LOW QUALITY PROTEIN: probable auxin efflux carrier component 1b [Phalaenopsis equestris]	1.42079	1.20651e-06	up	21.01	15.81	9.34	43.56	52.36	30.38
			LAX5	TRINITY_DN3289_c1_g1	auxin transporter-like protein 2 [Phalaenopsis equestris]	0.888595	0.00667622	up	29.61	58.86	18.99	71.61	64.13	71.22
		Signalling	IAA4	TRINITY_DN6756_c0_g1	auxin-induced protein 22D [Dendrobium catenatum]	1.61018	6.02726e-05	up	6.7	6.19	11.92	29.19	37.28
			AUX22D	TRINITY_DN37926_c0_g1	auxin-induced protein 22D [Dendrobium catenatum]	0.976294	0.0113299	up	12	4.23	12.15	14.67	23.58	19.61
			ARF11	TRINITY_DN1973_c1_g1	auxin response factor 9-like [Phalaenopsis equestris]	-0.725348	0.0185367	down	42.03	44.4	71.11	36.19	19.61	45.2
			ARF15	TRINITY_DN2496_c0_g1	auxin response factor 3-like isoform X1 [Dendrobium catenatum]	-0.761243	0.000165065	down	56.09	41.67	43.73	27.94	26.81	30.54
			SAUR32	TRINITY_DN10793_c0_g1	Auxin-induced protein X10A [Dendrobium catenatum]	-2.23641	6.68612e-05	down	12.31	6.51	8.19	1.64	1.37	2.78
			SAUR32	TRINITY_DN8060_c0_g1	Auxin-induced protein X15 [Apostasia shenzhenica]	-2.40951	6.64696e-07	down	3.58	4.35	5.14	1.38	0.27	1.05
			SAUR50	TRINITY_DN11229_c0_g1	auxin-responsive protein SAUR50-like [Phalaenopsis equestris]	2.39638	2.66179e-19	up	22.85	21.99	14.97	81.94	105.07	134.3
			SAUR71	TRINITY_DN133900_c0_g1	Auxin-induced protein X15 [Apostasia shenzhenica]	1.05532	0.00817425	up	2.43	3.65	6.07	8.07	8.68	9.63
			IAA2	TRINITY_DN9630_c0_g1	auxin-responsive protein IAA2 [Dendrobium catenatum]	-0.639245	0.00979185	down	20.69	31.71	26.52	19.87	14.06	19.81
			IAA6	TRINITY_DN174_c0_g1	auxin-responsive protein IAA26 [Dendrobium catenatum]	-1.18955	1.39127e-05	down	7.7	9	6.52	3.67	2.81	4.09
	Cytokinine	Synthesis	IPT1	TRINITY_DN20131_c0_g1	adenylate isopentenyltransferase-like [Dendrobium catenatum]	-2.22747	7.49663e-06	down	1.85	3.19	2.75	1.08	0.43	0.26
			CYP735A1	TRINITY_DN20354_c0_g1	cytokinin hydroxylase-like [Dendrobium catenatum]	-4.47233	2.71952e-18	down	10.23	2.21	8.16	0.44	0.36	0.24
		Signalling	AHP1	TRINITY_DN3989_c0_g1	histidine-containing phosphotransfer protein 1 [Phalaenopsis equestris]	-0.870203	5.45728e-05	down	48.6	46.44	48.08	25.62	25.27	30.27
			RR9	TRINITY_DN2495_c0_g1	two-component response regulator ORR9 [Dendrobium catenatum]	-1.94817	2.9272e-15	down	24.85	23.4	25.28	5.1	6.76	8.37
			RR9	TRINITY_DN26880_c0_g1	two-component response regulator RR10 [Oncidium sp. BY-2020]	-2.43497	1.01821e-09	down	6.6	7.82	7.25	0.98	1.88	1.25
			RR10	TRINITY_DN713_c0_g1	two-component response regulator ORR9 [Dendrobium catenatum]	-1.89819	2.15735e-13	down	76.88	42.02	59.8	14.26	15.47	22.85
			RR10	TRINITY_DN3265_c0_g1	PREDICTED: two-component response regulator ORR10-like isoform X1 [Nicotiana tabacum]	-2.07882	1.15863e-11	down	49.05	58.41	62.18	8.47	17.77	14.83
	Abscisic acid	Degradation	CYP707A7	TRINITY_DN39421_c0_g3	abscisic acid 8'-hydroxylase 3 [Dendrobium catenatum]	-2.90391	5.20449e-13	down	4.94	3.47	7.09	0.47	0.92	0.75
			CYP707A5	TRINITY_DN129_c0_g1	abscisic acid 8'-hydroxylase CYP707A2-like [Dendrobium catenatum]	1.99512	0.00705094	up	5.38	12.89	5.67	65.15	20.23	14.8
		Signalling	ABF2	TRINITY_DN16513_c0_g1	putative ABSCISIC ACID-INSENSITIVE 5-like protein 5 isoform X1, partial [Cymbidium ensifolium]	-1.02921	0.000432656	down	32.73	48.32	61.84	33.03	18.35	21.53

## Sheet: Table S5
Supplemental Table S5.Annotated genes related to flowering and bloting
Stage	Locus	CK	GA3	Regulate	Log2FC(GA/CK)	p_value	Description	keyword
stageⅤ	TRINITY_DN55824_c0_g1	4.32	1.79333	down	-1.62842	0.000609898	AT-hook motif nuclear-localized protein 16-like [Dendrobium catenatum]	General Negative
	TRINITY_DN18020_c0_g1	4.84	9.58667	up	0.805601	0.0184799	protein PHOTOPERIOD-INDEPENDENT EARLY FLOWERING 1 [Dendrobium catenatum]	General Negative
	TRINITY_DN922_c0_g3	5.63	12.1	up	0.953137	0.0141317	flowering time control protein FPA [Phalaenopsis equestris]	General Positive
	TRINITY_DN15682_c0_g1	3.52333	1.79333	down	-1.20641	0.0248113	FRIGIDA-like protein 2 [Phalaenopsis equestris]	Vernalization Negative
	TRINITY_DN3166_c0_g1	3.32333	2.08333	down	-0.963332	0.0188766	protein FD-like [Dendrobium catenatum]	Photoperiodism, light perception and signaling Positive
	TRINITY_DN6550_c0_g2	44.63	83.81	up	0.651682	0.00478034	FT-interacting protein 1-like	Photoperiodism, light perception and signaling Positive
	TRINITY_DN2646_c0_g1	11.3833	8.39	down	-0.713443	0.0398602	Zinc finger protein CONSTANS-LIKE 5 [Dendrobium catenatum]	Photoperiodism, light perception and signaling Positive
	TRINITY_DN10875_c0_g1	9.33667	4.63333	down	-1.16749	0.00605631	cyclic dof factor 3 [Dendrobium catenatum]	Photoperiodism, light perception and signaling Negative
	TRINITY_DN497_c0_g3	8.15333	5.02333	down	-0.887836	0.0168371	cyclic dof factor 1-like [Dendrobium catenatum]	Photoperiodism, light perception and signaling Negative
	TRINITY_DN4435_c0_g1	27.1133	42.49	up	0.699958	0.0100293	protein GIGANTEA [Dendrobium catenatum]	Photoperiodism, light perception and signaling Positive
	TRINITY_DN8270_c0_g1	24.3033	15.2167	down	-0.98222	0.00220119	squamosa promoter-binding-like protein 13 [Phalaenopsis equestris]	Aging Hormones Positive
	TRINITY_DN9565_c0_g1	21.0167	37.49	up	0.600936	0.035495	squamosa promoter-binding-like protein 2 [Oncidium hybrid cultivar]	Aging Hormones Positive
	TRINITY_DN633_c0_g1	10.4467	6.63333	down	-1.04713	0.0165367	nuclear transcription factor Y subunit B-3-like [Phalaenopsis equestris]	Photoperiodism, light perception and signaling Positive
	TRINITY_DN17234_c0_g2	0.206667	0.966667	up	2.01826	0.0215123	agamous-like 15 [Annona squamosa]	Photoperiodism, light perception and signaling Negative
	TRINITY_DN6666_c0_g1	6.59333	2.41	down	-1.66702	0.00252028	flowering locus T [Agapanthus praecox subsp. orientalis]	Flowering time integrator Positive
	TRINITY_DN2614_c1_g2	98.6933	63.0233	down	-0.939232	0.000215578	MADS-box protein SVP isoform X1 [Dendrobium catenatum]	Flowering time integrator Negative
	TRINITY_DN1394_c0_g1	0.946667	2.45667	up	1.4471	0.00524143	B-class MADS-box protein AP3-3, partial [Paphiopedilum hybrid cultivar]	Flower development and meristem identity
	TRINITY_DN3646_c0_g2	0.886667	0.466667	down	-1.11629	0.0382284	MADS-box transcription factor 23-like [Dendrobium catenatum]
	TRINITY_DN3350_c0_g1	35.1767	20.3467	down	-1.02478	0.0000526172947918	AP2-like ethylene-responsive transcription factor ANT [Dendrobium catenatum]
	TRINITY_DN4425_c0_g1	19.4867	12.6667	down	-0.857058	0.00110171	AP2-1 [Cymbidium goeringii]
stageⅥ	TRINITY_DN13667_c0_g1	70.25	29.01	down	-1.3297	4.10352e-06	Ethylene-responsive transcription factor RAP2-7 [Apostasia shenzhenica]	Aging Photoperiodism, light perception and signaling Negative
	TRINITY_DN8513_c0_g1	703.073	1568.2	up	1.09682	1.52196e-06	sucrose synthase [Bletilla striata]	Sugar Positive
	TRINITY_DN8644_c0_g1	13.8367	25.82	up	0.838343	0.023423	squamosa promoter-binding-like protein 15 [Dendrobium catenatum]	Aging Positive
	TRINITY_DN55824_c0_g1	1.50667	0.513333	down	-1.65363	0.0061783	AT-hook motif nuclear-localized protein 22	General NEGATIVE
	TRINITY_DN15098_c0_g3	566.667	291.33	down	-1.03717	1.33624e-05	FRIGIDA-like protein 4b [Dendrobium catenatum]	Vernalization NEGATIVE
	TRINITY_DN3166_c0_g1	6.19333	3.54667	down	-0.891069	0.00435774	protein FD-like [Dendrobium catenatum]	Photoperiodism, light perception and signaling Positive
	TRINITY_DN41312_c0_g1	5.77667	9.21	up	0.626638	0.00979528	FT-interacting protein 1 [Dendrobium catenatum]
	TRINITY_DN3206_c0_g2	65.5667	38.7633	down	-0.814954	6.07094e-05	cryptochrome-1 isoform X1 [Dendrobium catenatum]
	TRINITY_DN633_c0_g2	8.17667	13.7267	up	0.706254	0.00828379	nuclear transcription factor Y subunit B-3-like [Phalaenopsis equestris]
	TRINITY_DN11987_c0_g2	2.05	0.113333	down	-4.22273	0.000403419	MADS-box transcription factor 23 [Dendrobium catenatum]	Flower development and meristem identity
	TRINITY_DN12247_c0_g1	43.3633	120.45	up	1.40634	9.43938e-06	B-class MADS-box protein PI [Paphiopedilum hybrid cultivar]
	TRINITY_DN1394_c0_g1	0.473333	7.70333	up	3.88637	1.01854e-13	B-class MADS-box protein AP3-3, partial [Paphiopedilum hybrid cultivar]
	TRINITY_DN17292_c0_g1	3.20667	0.14	down	-3.94362	4.78268e-06	MADS-box transcription factor 27 [Apostasia shenzhenica]
	TRINITY_DN2239_c0_g1	8.29333	26.3167	up	1.59467	1.84982e-06	MADS-box transcription factor 32 [Dendrobium catenatum]
	TRINITY_DN2614_c1_g2	71.7867	37.3	down	-0.986015	8.34053e-05	MADS-box protein SVP isoform X1 [Dendrobium catenatum]
	TRINITY_DN28035_c0_g2	0.35	3.36	up	3.24578	0.00297696	SEPALLATA-like MADS-box protein 1 [Paphiopedilum henryanum]
	TRINITY_DN3676_c0_g1	3.72333	5.84667	up	0.601988	0.0340143	agamous-like MADS-box protein AGL80 [Dendrobium catenatum]
	TRINITY_DN5540_c0_g1	8.28667	1.34	down	-2.70378	0.00827189	MADS-box transcription factor 26 [Elaeis guineensis]
	TRINITY_DN1482_c2_g1	19.6633	30.3067	up	0.672239	0.00152812	Floral homeotic protein APETALA 2 [Apostasia shenzhenica]
	TRINITY_DN6885_c0_g2	6.04333	54.62	up	3.1335	1.54368e-40	TCP15 protein [Cymbidium ensifolium]	Bloting
	TRINITY_DN2401_c2_g1	7.71667	17.1133	up	1.09335	1.44984e-06	TCP15 protein [Cymbidium ensifolium]
	TRINITY_DN2852_c0_g1	523.413	1154.7	up	1.08452	8.98814e-07	Xyloglucan endotransglucosylase/hydrolase protein 9 [Apostasia shenzhenica]
	TRINITY_DN1947_c0_g1	2.50333	8.84667	up	1.7896	1.94384e-07	EPIDERMAL PATTERNING FACTOR-like protein 4 [Dendrobium catenatum]
	TRINITY_DN3201_c0_g1	4.51333	13.3533	up	1.55025	6.94503e-06	EPIDERMAL PATTERNING FACTOR-like protein 4 [Dendrobium catenatum]
	TRINITY_DN1481_c0_g1	4.47333	9.66	up	1.06146	6.58659e-05	EPIDERMAL PATTERNING FACTOR-like protein 6 [Dendrobium catenatum]
	TRINITY_DN1798_c0_g1	8.73333	46.0533	up	2.32938	1.13772e-09	growth-regulating factor 1-like isoform X1 [Phalaenopsis equestris]
	TRINITY_DN8718_c0_g1	1.79667	10.1533	up	2.45255	1.33562e-09	growth-regulating factor 1-like [Phalaenopsis equestris]
	TRINITY_DN9176_c0_g1	17.4867	41.9333	up	1.1981	1.87651e-09	growth-regulating factor 6 [Dendrobium catenatum]
	TRINITY_DN8148_c0_g1	14.6033	28.4033	up	0.903358	0.000324375	growth-regulating factor 6 [Dendrobium catenatum]
	TRINITY_DN991_c0_g1	30.7367	55.8833	up	0.84014	0.00146247	growth-regulating factor 4-like [Dendrobium catenatum]
	TRINITY_DN10929_c0_g1	7.25	11.9	up	0.638641	0.0214919	growth-regulating factor 1-like isoform X1 [Phalaenopsis equestris]

## Sheet: Table S6
Supplemental Table S6. Primers used for qRT-PCR
Name	Forward primer(5'-3')	Reverse primer(5'-3')	product length
MADS32	CCCTCTGTTCCCAATGTTCA	CGTTCTCCTTGCCGTCCT	100
SEP	TCAGAATCCGTCACTCCGT	CCTGTAGTTCCTTGGTGGTTAG	145
MADS1	GGCAATGGAAGGTAGTATGAGA	AAGTTGGGCTGGATAGGCT	111
XTH9	TCAACGGAATCGGAAACC	CGAGAAAGACGACCTGCC	108
TCP15	CCGTCCTTCATCGTTCCG	TGCTCCCACTGCCGTTTC	136
GA2OX	GGCTCCACTGCCCCTATG	AAGAATCCAAGCTCCTCGC	133
DAO	AGCTTCGTAACTCTCATCCAAG	TCCAAACCTTAGCCACATCG	136
CKX	CCCCACAACAGGTGAAATG	CAAAACTATGAAACCTTCCACA	122
DELLA	CGCCGAATCTATCGTCTCC	GCGGTGAAATGGGCAAAT	119
GID1	TTCCAACGCTTACTATCATCG	TAACCACAGCACCATCGC	142
SAUR50	AGCGGCGTTGAAGCAGAT	GCCCACATAAACGGCAAAG	130
SVP	CTTTGTGATGCTGAGGTGGG	TGGCTGGTCTGGTTTTGGT	135
RPL4	GGTGGGCATCTAGGGAGGTT	ATCCGCATTGGTCATCTTCG	138

## Sheet: Table S7
Table S7. Primers used in the reference genes selection.
name	gene ID	forward primer(5'-3')	reward primer(5'-3')
RPL4	TRINITY_DN24966_c0_g2	GGTGGGCATCTAGGGAGGTT	ATCCGCATTGGTCATCTTCG
EF2	TRINITY_DN3773_c0_g1	GAACTTGTAGGGAAGGCTCTG	TGATGGAGATGGAAGGTGAAAG
HSP70	TRINITY_DN9102_c0_g1	CGACAAGCCGTTACCAATCC	CAACCCACGCATCCCCAT
VHA-D	TRINITY_DN3922_c0_g1	CGTTCGCTCGGCATCAGTA	GAGATCGGTGGAGGACTTGGA
ATPB	TRINITY_DN22567_c0_g1	CGCCTCCAGCAGCAACCC	TCAAAGCGGACATCAACCACA
Acy1	TRINITY_DN14267_c0_g3	TGGGCGTTATTAGAGGTAGC	GGTGAAAATCCAAAAGCAGGTA

## Sheet: Table S8
Table S8. Primers,Average Ct, SDS and coefficient of variation (CV) values used for the reference genes selection.
name	gene ID	forward primer(5'-3')	reward primer(5'-3')	NR description	Average Ct	SDs	CV
RPL4	TRINITY_DN24966_c0_g2	GGTGGGCATCTAGGGAGGTT	ATCCGCATTGGTCATCTTCG	60S ribosomal protein L4-1 [Dendrobium catenatum]	22.2144	0.656601	0.0295574
EF2	TRINITY_DN3773_c0_g1	GAACTTGTAGGGAAGGCTCTG	TGATGGAGATGGAAGGTGAAAG	elongation factor 2 [Dendrobium catenatum]	23.6208	0.958319	0.040571
HSP70	TRINITY_DN9102_c0_g1	CGACAAGCCGTTACCAATCC	CAACCCACGCATCCCCAT	heat shock 70 kDa protein, mitochondrial [Phalaenopsis equestris]	27.4543	1.67713	0.0610881
VHA-D	TRINITY_DN3922_c0_g1	CGTTCGCTCGGCATCAGTA	GAGATCGGTGGAGGACTTGGA	V-type proton ATPase subunit D [Dendrobium catenatum]	22.426	1.50911	0.0672931
ATPB	TRINITY_DN22567_c0_g1	CGCCTCCAGCAGCAACCC	TCAAAGCGGACATCAACCACA	ATP synthase subunit beta, mitochondrial [Vitis vinifera]	28.3414	1.57912	0.0557176
Acy1	TRINITY_DN14267_c0_g3	TGGGCGTTATTAGAGGTAGC	GGTGAAAATCCAAAAGCAGGTA	aminoacylase [Apostasia shenzhenica]	25.3164	1.38923	0.0557176
